# Supplementary material for: Two new Neohelicomyces species (Tubeufiaceae, Tubeufiales) associated with Coffea arabica L. in Yunnan Province, China
Source: MycoKeys. 2026 Jan 29;127:343–62. doi: 10.3897/mycokeys.127.173937 (PMC12877777; doi:10.3897/mycokeys.127.173937)
Supplement: XML Treatment for Neohelicomyces coffeae [file mycokeys.127.173937-treatment1.xml]

<!DOCTYPE tp:taxon-treatment
  PUBLIC "-//TaxonX//DTD Taxonomic Treatment Publishing DTD v0 20100105//EN" "tax-treatment-NSO.dtd">
<tp:taxon-treatment xmlns:tp="http://www.plazi.org/taxpub"><tp:treatment-meta><kwd-group><label>Taxon classification</label><kwd>
                <named-content content-type="kingdom">Fungi</named-content>
              </kwd><kwd>
                <named-content content-type="order">Tubeufiales</named-content>
              </kwd><kwd>
                <named-content content-type="family">Tubeufiaceae</named-content>
              </kwd></kwd-group><mixed-citation publication-type="journal"><person-group><name><surname>Han</surname><given-names>Mei-Yan</given-names></name><name><surname>Yang</surname><given-names>Jing-Ya</given-names></name><name><surname>Karunarathna</surname><given-names>Samantha C.</given-names></name><name><surname>Kumla</surname><given-names>Jaturong</given-names></name><name><surname>Lu</surname><given-names>Li</given-names></name><name><surname>Zheng</surname><given-names>De-Ge</given-names></name><name><surname>Elgorban</surname><given-names>Abdallah M.</given-names></name><name><surname>Alfagham</surname><given-names>Alanoud T.</given-names></name><name><surname>Yu</surname><given-names>Fu-Qiang</given-names></name><name><surname>Dai</surname><given-names>Dong-Qin</given-names></name><name><surname>Zhang</surname><given-names>Li-Juan</given-names></name><name><surname>Suwannarach</surname><given-names>Nakarin</given-names></name><name><surname>Tibpromma</surname><given-names>Saowaluck</given-names></name></person-group><article-title>Two new <italic><tp:taxon-name><tp:taxon-name-part taxon-name-part-type="genus" reg="Neohelicomyces">Neohelicomyces</tp:taxon-name-part></tp:taxon-name></italic> species (<tp:taxon-name><tp:taxon-name-part taxon-name-part-type="family" reg="Tubeufiaceae">Tubeufiaceae</tp:taxon-name-part></tp:taxon-name>, <tp:taxon-name><tp:taxon-name-part taxon-name-part-type="order" reg="Tubeufiales">Tubeufiales</tp:taxon-name-part></tp:taxon-name>) associated with <italic><tp:taxon-name><tp:taxon-name-part taxon-name-part-type="genus" reg="Coffea">Coffea</tp:taxon-name-part> <tp:taxon-name-part taxon-name-part-type="species" reg="arabica">arabica</tp:taxon-name-part></tp:taxon-name></italic> L. in Yunnan Province, China</article-title><source>MycoKeys</source><day>29</day><month>01</month><year>2026</year><volume>127</volume><fpage>343</fpage><lpage>362</lpage><pub-id pub-id-type="doi">10.3897/mycokeys.127.173937</pub-id></mixed-citation></tp:treatment-meta><tp:nomenclature><tp:taxon-name><object-id xmlns:xlink="http://www.w3.org/1999/xlink" content-type="arpha" xlink:type="simple">0051396C-B4DB-54B6-9705-4258973BBA0A</object-id><tp:taxon-name-part taxon-name-part-type="genus" reg="Neohelicomyces">Neohelicomyces</tp:taxon-name-part> <tp:taxon-name-part taxon-name-part-type="species" reg="coffeae">coffeae</tp:taxon-name-part>
                    		<object-id xmlns:xlink="http://www.w3.org/1999/xlink" xlink:type="simple">Index Fungorum: IF904424</object-id>
                    	</tp:taxon-name><tp:taxon-authority>M.Y. Han &amp; S. Tibpromma</tp:taxon-authority><tp:taxon-status xmlns:xlink="http://www.w3.org/1999/xlink" xlink:type="simple">sp. nov.</tp:taxon-status><xref ref-type="fig" rid="F2">Fig. 2</xref></tp:nomenclature><tp:treatment-sec sec-type="Etymology"><title>Etymology.</title><p>The species epithet “coffeae” refers to the host genus <italic><tp:taxon-name><tp:taxon-name-part taxon-name-part-type="genus" reg="Coffea">Coffea</tp:taxon-name-part></tp:taxon-name></italic>.</p></tp:treatment-sec><tp:treatment-sec sec-type="Holotype"><title>Holotype.</title><p><named-content xmlns:xlink="http://www.w3.org/1999/xlink" content-type="dwc:institutional_code" xlink:title="Guizhou Medical University" xlink:href="https://scientific-collections.gbif.org/institution/343e3fe3-d124-4334-9b14-14a7f01707bf" xlink:type="simple">GMB</named-content>-W1490.</p></tp:treatment-sec><tp:treatment-sec sec-type="Description"><title>Description.</title><p><bold><italic>Saprobic</italic></bold> on dead branches of <italic><tp:taxon-name><tp:taxon-name-part taxon-name-part-type="genus" reg="Coffea">C.</tp:taxon-name-part> <tp:taxon-name-part taxon-name-part-type="species" reg="arabica">arabica</tp:taxon-name-part></tp:taxon-name></italic>. <bold><italic>Sexual morph</italic></bold>: Undetermined. <bold><italic>Asexual morph</italic></bold>: Hyphomycetous, helicosporous. <bold><italic>Colonies</italic></bold> on natural substrate superficial, effuse, gregarious, white, can be seen as a white bush with the naked eye. <bold><italic>Mycelium</italic></bold> partly immersed to superficial, composed of hyaline to pale brown, branched, septate, smooth hyphae. <bold><italic>Colonies</italic></bold> composed of numerous coiled, spirally twisted, hyaline conidia aggregated in fascicles, which reflect light and impart a glistening, sparkling appearance to the colony surface. <bold><italic>Conidiophores</italic></bold> 144.5–274 × 3.4–6.2 μm (x̄ = 201 × 4.6 μm, <italic>n</italic> = 30), macronematous, mononematous, erect or sub-erect, produced singly or in groups, some arising from creeping hyphae, cylindrical, straight or slightly flexuous, occasionally branched, septate, subhyaline to pale brown, thick-walled. <bold><italic>Conidiogenous cells</italic></bold> 13.2–20.6 × 3.4–5.2 μm (x̄ = 17 × 4.1 μm, <italic>n</italic> = 25), holoblastic, monoblastic or polyblastic, integrated, terminal or intercalary, cylindrical, with denticles, hyaline, smooth-walled, truncate at apex after conidial secession, subhyaline to pale brown, smooth-walled. <bold><italic>Conidia</italic></bold> solitary, acropleurogenous, helicoid, tapering towards the rounded ends, developing on a tooth-like protrusion, 13.5–19.4 μm diam. (x̄ = 17.1 μm, <italic>n</italic> = 25) and conidial filament 2.1–3.3 μm wide (x̄ = 2.8 μm, <italic>n</italic> = 25), 105.3–146.4 μm long (x̄ = 132 μm, <italic>n</italic> = 25), tightly coiled 2.5–3.75 times, loosely coiled three times, becoming loosely coiled in water, multi-septate, hyaline to subhyaline, some in pale brown, smooth-walled, granules.</p><fig id="F2" position="float" orientation="portrait"><object-id xmlns:xlink="http://www.w3.org/1999/xlink" content-type="doi" xlink:type="simple">10.3897/mycokeys.127.173937.figure2</object-id><object-id xmlns:xlink="http://www.w3.org/1999/xlink" content-type="arpha" xlink:type="simple">07DA035C-A8A9-56DA-AB8F-5CB5BA7F2A97</object-id><label>Figure 2.</label><caption><p><italic><tp:taxon-name><tp:taxon-name-part taxon-name-part-type="genus" reg="Neohelicomyces">Neohelicomyces</tp:taxon-name-part> <tp:taxon-name-part taxon-name-part-type="species" reg="coffeae">coffeae</tp:taxon-name-part></tp:taxon-name></italic> (<named-content xmlns:xlink="http://www.w3.org/1999/xlink" content-type="dwc:institutional_code" xlink:title="Guizhou Medical University" xlink:href="https://scientific-collections.gbif.org/institution/343e3fe3-d124-4334-9b14-14a7f01707bf" xlink:type="simple">GMB</named-content>-W1490, holotype). <bold>a, b</bold>. Colonies on the host surface; <bold>c</bold>. Conidiophores, conidiogenous cells and conidia; <bold>d</bold>. Conidiogenous cells and conidia; <bold>e, f</bold>. Conidiogenous cells; <bold>g–l</bold>. Conidia; <bold>m</bold>. Germinated conidium; <bold>n, o</bold>. Surface and reverse colonies on <abbrev xmlns:xlink="http://www.w3.org/1999/xlink" xlink:title="potato dextrose agar" xlink:type="simple">PDA</abbrev>; <bold>n</bold> is the surface side, <bold>o</bold> is the reverse sid<bold>e</bold>. Scale bars: 50 μm (<bold>c</bold>); 25 mm (<bold>n, o</bold>); 20 μm (<bold>d, m</bold>); 10 μm (<bold>e–l</bold>).</p></caption><graphic xmlns:xlink="http://www.w3.org/1999/xlink" xlink:href="mycokeys-127-343-g002.jpg" id="oo_1523231.jpg" position="float" orientation="portrait" xlink:type="simple"><uri content-type="original_file" xlink:type="simple">https://binary.pensoft.net/fig/1523231</uri></graphic></fig></tp:treatment-sec><tp:treatment-sec sec-type="Culture characteristics"><title>Culture characteristics.</title><p>Conidia germinated on <abbrev xmlns:xlink="http://www.w3.org/1999/xlink" xlink:title="potato dextrose agar" xlink:type="simple">PDA</abbrev> and produced germ tubes within 12 h. Colonies on <abbrev xmlns:xlink="http://www.w3.org/1999/xlink" xlink:title="potato dextrose agar" xlink:type="simple">PDA</abbrev> reaching 22 mm diam. after two weeks of incubation at 28 °C with an irregular shape, rough surface, slightly raised, radially striated with a lobate edge. Colony surface centrally dark brown to chestnut-brown, becoming paler towards the periphery; aerial mycelium sparse to moderate, whitish at the margin. Reverse side uniformly dark brown.</p></tp:treatment-sec><tp:treatment-sec sec-type="Material examined"><title>Material examined.</title><p>China • Yunnan Province, Pu’er City, Simao District (<named-content xmlns:xlink="http://www.w3.org/1999/xlink" content-type="dwc:verbatimCoordinates" xlink:type="simple">22°36'36"N, 101°0'14"E</named-content>, 1189 m), on dead branches of <italic><tp:taxon-name><tp:taxon-name-part taxon-name-part-type="genus" reg="Coffea">C.</tp:taxon-name-part> <tp:taxon-name-part taxon-name-part-type="species" reg="arabica">arabica</tp:taxon-name-part></tp:taxon-name></italic> L., 1 August 2024, M.Y. Han, (BG55 = <named-content xmlns:xlink="http://www.w3.org/1999/xlink" content-type="dwc:institutional_code" xlink:title="Guizhou Medical University" xlink:href="https://scientific-collections.gbif.org/institution/343e3fe3-d124-4334-9b14-14a7f01707bf" xlink:type="simple">GMB</named-content>-W1490, holotype), ex-type <abbrev xmlns:xlink="http://www.w3.org/1999/xlink" xlink:title="Guizhou Medical University Culture Collection" xlink:type="simple">GMBCC</abbrev> 2225, other living culture <abbrev xmlns:xlink="http://www.w3.org/1999/xlink" xlink:title="Guizhou Medical University Culture Collection" xlink:type="simple">GMBCC</abbrev> 2226.</p></tp:treatment-sec><tp:treatment-sec sec-type="GenBank number"><title>GenBank number.</title><p><abbrev xmlns:xlink="http://www.w3.org/1999/xlink" xlink:title="Guizhou Medical University Culture Collection" xlink:type="simple">GMBCC</abbrev> 2225 = ITS: <ext-link xmlns:xlink="http://www.w3.org/1999/xlink" xlink:href="PX308843" ext-link-type="gen" xlink:type="simple">PX308843</ext-link>, LSU: <ext-link xmlns:xlink="http://www.w3.org/1999/xlink" xlink:href="PX308848" ext-link-type="gen" xlink:type="simple">PX308848</ext-link>, <italic>tef</italic>1-α:<ext-link xmlns:xlink="http://www.w3.org/1999/xlink" xlink:href="PX314510" ext-link-type="gen" xlink:type="simple">PX314510</ext-link>, <italic>rpb</italic>2: <ext-link xmlns:xlink="http://www.w3.org/1999/xlink" xlink:href="PX314514" ext-link-type="gen" xlink:type="simple">PX314514</ext-link> and <abbrev xmlns:xlink="http://www.w3.org/1999/xlink" xlink:title="Guizhou Medical University Culture Collection" xlink:type="simple">GMBCC</abbrev> 2226 = ITS: <ext-link xmlns:xlink="http://www.w3.org/1999/xlink" xlink:href="PX308844" ext-link-type="gen" xlink:type="simple">PX308844</ext-link>, LSU: <ext-link xmlns:xlink="http://www.w3.org/1999/xlink" xlink:href="PX308849" ext-link-type="gen" xlink:type="simple">PX308849</ext-link>, <italic>tef</italic>1-α: <ext-link xmlns:xlink="http://www.w3.org/1999/xlink" xlink:href="PX314511" ext-link-type="gen" xlink:type="simple">PX314511</ext-link>, <italic>rpb</italic>2: <ext-link xmlns:xlink="http://www.w3.org/1999/xlink" xlink:href="PX314515" ext-link-type="gen" xlink:type="simple">PX314515</ext-link>.</p></tp:treatment-sec><tp:treatment-sec sec-type="Notes"><title>Notes.</title><p>In the phylogenetic analyses (Fig. <xref ref-type="fig" rid="F1">1</xref>), our collections of <italic><tp:taxon-name><tp:taxon-name-part taxon-name-part-type="genus" reg="Neohelicomyces">N.</tp:taxon-name-part> <tp:taxon-name-part taxon-name-part-type="species" reg="coffeae">coffeae</tp:taxon-name-part></tp:taxon-name></italic> [<abbrev xmlns:xlink="http://www.w3.org/1999/xlink" xlink:title="Guizhou Medical University Culture Collection" xlink:type="simple">GMBCC</abbrev> 2225 (ex-type) and <abbrev xmlns:xlink="http://www.w3.org/1999/xlink" xlink:title="Guizhou Medical University Culture Collection" xlink:type="simple">GMBCC</abbrev> 2226] clustered with <italic><tp:taxon-name><tp:taxon-name-part taxon-name-part-type="genus" reg="Neohelicomyces">N.</tp:taxon-name-part> <tp:taxon-name-part taxon-name-part-type="species" reg="edgeworthiae">edgeworthiae</tp:taxon-name-part></tp:taxon-name></italic> (CGMCC 3.25565) as a sister lineage, receiving 100% ML/1.00 PP support. Comparisons of nucleotide sequences between <italic><tp:taxon-name><tp:taxon-name-part taxon-name-part-type="genus" reg="Neohelicomyces">N.</tp:taxon-name-part> <tp:taxon-name-part taxon-name-part-type="species" reg="coffeae">coffeae</tp:taxon-name-part></tp:taxon-name></italic> and <italic><tp:taxon-name><tp:taxon-name-part taxon-name-part-type="genus" reg="Neohelicomyces">N.</tp:taxon-name-part> <tp:taxon-name-part taxon-name-part-type="species" reg="edgeworthiae">edgeworthiae</tp:taxon-name-part></tp:taxon-name></italic> revealed minor overall differences; however, the ITS region showed a 14/550 bp (2.54%, 5 gaps) difference. Morphologically, the conidiogenous cells of our isolates are notably longer than those of <italic><tp:taxon-name><tp:taxon-name-part taxon-name-part-type="genus" reg="Neohelicomyces">N.</tp:taxon-name-part> <tp:taxon-name-part taxon-name-part-type="species" reg="edgeworthiae">edgeworthiae</tp:taxon-name-part></tp:taxon-name></italic> (13.2–20.6 μm vs. 9–14 μm) (<xref ref-type="bibr" rid="B46">Ma et al. 2024b</xref>). Conversely, the conidia of our collections are significantly smaller than those of <italic><tp:taxon-name><tp:taxon-name-part taxon-name-part-type="genus" reg="Neohelicomyces">N.</tp:taxon-name-part> <tp:taxon-name-part taxon-name-part-type="species" reg="edgeworthus">edgeworthus</tp:taxon-name-part></tp:taxon-name></italic>, both in diameter (13.5–19.4 μm vs. 21.5–34 μm) and length (105.3–146.4 μm vs. 121–177 μm) (<xref ref-type="bibr" rid="B46">Ma et al. 2024b</xref>). In addition, the conidia of <italic><tp:taxon-name><tp:taxon-name-part taxon-name-part-type="genus" reg="Neohelicomyces">N.</tp:taxon-name-part> <tp:taxon-name-part taxon-name-part-type="species" reg="edgeworthiae">edgeworthiae</tp:taxon-name-part></tp:taxon-name></italic> are aseptate and have numerous guttulate, whereas conidia of our collections are multi-septate, lack guttulate, and have only surface granules (<xref ref-type="bibr" rid="B46">Ma et al. 2024b</xref>). In summary, although the nucleotide divergence between our collections and <italic><tp:taxon-name><tp:taxon-name-part taxon-name-part-type="genus" reg="Neohelicomyces">N.</tp:taxon-name-part> <tp:taxon-name-part taxon-name-part-type="species" reg="edgeworthiae">edgeworthiae</tp:taxon-name-part></tp:taxon-name></italic> is relatively low, the combination of distinct morphological characters and phylogenetic position supports their separation, and therefore, we introduce <italic><tp:taxon-name><tp:taxon-name-part taxon-name-part-type="genus" reg="Neohelicomyces">N.</tp:taxon-name-part> <tp:taxon-name-part taxon-name-part-type="species" reg="coffeae">coffeae</tp:taxon-name-part></tp:taxon-name></italic> herein as a novel species.</p></tp:treatment-sec><tp:treatment-sec><!--Section generated to contain objects referenced in tp:taxon-treatment.--><fig id="F1" position="float" orientation="portrait"><object-id xmlns:xlink="http://www.w3.org/1999/xlink" content-type="doi" xlink:type="simple">10.3897/mycokeys.127.173937.figure1</object-id><object-id xmlns:xlink="http://www.w3.org/1999/xlink" content-type="arpha" xlink:type="simple">80F46829-D181-5A22-AFDB-73B947F3BD3D</object-id><label>Figure 1.</label><caption><p>Phylogenetic tree generated from Maximum Likelihood (ML) analysis, based on the combined ITS+LSU+<italic>rpb</italic>2+<italic>tef</italic>1-α sequence data. Bootstrap support values of ML equal to or greater than 60% and Bayesian posterior probabilities (PP) equal to or greater than 0.90 are given near the nodes as ML/PP, respectively. The new species are typed in bold red, while the ex-type strains are in red.</p></caption><graphic xmlns:xlink="http://www.w3.org/1999/xlink" xlink:href="mycokeys-127-343-g001.jpg" id="oo_1523230.jpg" position="float" orientation="portrait" xlink:type="simple"><uri content-type="original_file" xlink:type="simple">https://binary.pensoft.net/fig/1523230</uri></graphic></fig></tp:treatment-sec><ref-list><ref id="B46"><mixed-citation xmlns:xlink="http://www.w3.org/1999/xlink" xlink:type="simple">Ma J, Hyde KD, Tibpromma S, Gomdola D, Liu NG, Norphanphoun C, Bao DF, Boonmee S, Xiao XJ, Zhang LJ, Luo ZL, Zhao Q, Suwannarach N, Karunarathna SC, Liu JK, Lu YZ (2024b) Taxonomy and systematics of lignicolous helicosporous hyphomycetes. Fungal Diversity 129: 365–653. <ext-link xlink:href="10.1007/s13225-024-00544-9" ext-link-type="doi" xlink:type="simple">https://doi.org/10.1007/s13225-024-00544-9</ext-link></mixed-citation></ref></ref-list></tp:taxon-treatment>
