# Supplementary material for: Two new Neohelicomyces species (Tubeufiaceae, Tubeufiales) associated with Coffea arabica L. in Yunnan Province, China
Source: MycoKeys. 2026 Jan 29;127:343–62. doi: 10.3897/mycokeys.127.173937 (PMC12877777; doi:10.3897/mycokeys.127.173937)
Supplement: XML Treatment for Neohelicomyces puerensis [file mycokeys.127.173937-treatment2.xml]

<!DOCTYPE tp:taxon-treatment
  PUBLIC "-//TaxonX//DTD Taxonomic Treatment Publishing DTD v0 20100105//EN" "tax-treatment-NSO.dtd">
<tp:taxon-treatment xmlns:tp="http://www.plazi.org/taxpub"><tp:treatment-meta><kwd-group><label>Taxon classification</label><kwd>
                <named-content content-type="kingdom">Fungi</named-content>
              </kwd><kwd>
                <named-content content-type="order">Tubeufiales</named-content>
              </kwd><kwd>
                <named-content content-type="family">Tubeufiaceae</named-content>
              </kwd></kwd-group><mixed-citation publication-type="journal"><person-group><name><surname>Han</surname><given-names>Mei-Yan</given-names></name><name><surname>Yang</surname><given-names>Jing-Ya</given-names></name><name><surname>Karunarathna</surname><given-names>Samantha C.</given-names></name><name><surname>Kumla</surname><given-names>Jaturong</given-names></name><name><surname>Lu</surname><given-names>Li</given-names></name><name><surname>Zheng</surname><given-names>De-Ge</given-names></name><name><surname>Elgorban</surname><given-names>Abdallah M.</given-names></name><name><surname>Alfagham</surname><given-names>Alanoud T.</given-names></name><name><surname>Yu</surname><given-names>Fu-Qiang</given-names></name><name><surname>Dai</surname><given-names>Dong-Qin</given-names></name><name><surname>Zhang</surname><given-names>Li-Juan</given-names></name><name><surname>Suwannarach</surname><given-names>Nakarin</given-names></name><name><surname>Tibpromma</surname><given-names>Saowaluck</given-names></name></person-group><article-title>Two new <italic><tp:taxon-name><tp:taxon-name-part taxon-name-part-type="genus" reg="Neohelicomyces">Neohelicomyces</tp:taxon-name-part></tp:taxon-name></italic> species (<tp:taxon-name><tp:taxon-name-part taxon-name-part-type="family" reg="Tubeufiaceae">Tubeufiaceae</tp:taxon-name-part></tp:taxon-name>, <tp:taxon-name><tp:taxon-name-part taxon-name-part-type="order" reg="Tubeufiales">Tubeufiales</tp:taxon-name-part></tp:taxon-name>) associated with <italic><tp:taxon-name><tp:taxon-name-part taxon-name-part-type="genus" reg="Coffea">Coffea</tp:taxon-name-part> <tp:taxon-name-part taxon-name-part-type="species" reg="arabica">arabica</tp:taxon-name-part></tp:taxon-name></italic> L. in Yunnan Province, China</article-title><source>MycoKeys</source><day>29</day><month>01</month><year>2026</year><volume>127</volume><fpage>343</fpage><lpage>362</lpage><pub-id pub-id-type="doi">10.3897/mycokeys.127.173937</pub-id></mixed-citation></tp:treatment-meta><tp:nomenclature><tp:taxon-name><object-id xmlns:xlink="http://www.w3.org/1999/xlink" content-type="arpha" xlink:type="simple">BFC4DBB2-7269-56E3-9D0D-EF7CAA1DF804</object-id><tp:taxon-name-part taxon-name-part-type="genus" reg="Neohelicomyces">Neohelicomyces</tp:taxon-name-part> <tp:taxon-name-part taxon-name-part-type="species" reg="puerensis">puerensis</tp:taxon-name-part>
                    		<object-id xmlns:xlink="http://www.w3.org/1999/xlink" xlink:type="simple">Index Fungorum: IF904425</object-id>
                    	</tp:taxon-name><tp:taxon-authority>M.Y. Han &amp; Tibpromma S.</tp:taxon-authority><tp:taxon-status xmlns:xlink="http://www.w3.org/1999/xlink" xlink:type="simple">sp. nov.</tp:taxon-status><xref ref-type="fig" rid="F3">Fig. 3</xref></tp:nomenclature><tp:treatment-sec sec-type="Etymology"><title>Etymology.</title><p>The species name “puerensis” refers to the type locality, Pu’er City, China.</p></tp:treatment-sec><tp:treatment-sec sec-type="Holotype"><title>Holotype.</title><p><named-content xmlns:xlink="http://www.w3.org/1999/xlink" content-type="dwc:institutional_code" xlink:title="Guizhou Medical University" xlink:href="https://scientific-collections.gbif.org/institution/343e3fe3-d124-4334-9b14-14a7f01707bf" xlink:type="simple">GMB</named-content>-W1485.</p></tp:treatment-sec><tp:treatment-sec sec-type="Description"><title>Description.</title><p><bold><italic>Saprobic</italic></bold> on dead branches of <italic><tp:taxon-name><tp:taxon-name-part taxon-name-part-type="genus" reg="Coffea">C.</tp:taxon-name-part> <tp:taxon-name-part taxon-name-part-type="species" reg="arabica">arabica</tp:taxon-name-part></tp:taxon-name></italic>. Sexual morph Undetermined. <bold><italic>Asexual morph</italic></bold> Hyphomycetous, helicosporous. <bold><italic>Colonies</italic></bold> on natural substrate superficial, effuse, gregarious, white, can be seen as a white bush with the naked eye. <bold><italic>Mycelium</italic></bold> partly immersed, partly superficial, composed of hyaline to pale brown, branched, septate, smooth hyphae, comprising glistening conidial mass. <bold><italic>Conidiophores</italic></bold> 138.8–211.7 × 2.6–4.2 μm (x̄ = 182.4 × 3.4 μm, <italic>n</italic> = 30), macronematous, mononematous, some arising from creeping hyphae, erect, cylindrical, straight or slightly flexuous, unbranched or occasionally branched, septate, pale brown to brown at base, paler towards the apex, thick-walled. <bold><italic>Conidiogenous cells</italic></bold> 11.6–20 × 2.4–4.1 μm (x̄ = 14.8 × 3.2 μm, <italic>n</italic> = 25), holoblastic, monoblastic or polyblastic, integrated, terminal or intercalary, cylindrical, with denticles, hyaline to pale brown, smooth-walled. <bold><italic>Conidia</italic></bold> solitary, acropleurogenous, helicoid, tapering towards the rounded ends, developing on a tooth-like protrusion, 15.2–22 μm diam. (x̄ = 17.94 μm, <italic>n</italic> = 25) and conidial filament 1.9–3.7 μm wide (x̄ = 2.5 μm, <italic>n</italic> = 20), 106.6–211.2 μm long (x̄ = 138 μm, <italic>n</italic> = 30), tightly coiled 2.5–4.25 times, becoming loosely coiled in water, multi-septate, guttulate, hyaline, smooth-walled.</p><fig id="F3" position="float" orientation="portrait"><object-id xmlns:xlink="http://www.w3.org/1999/xlink" content-type="doi" xlink:type="simple">10.3897/mycokeys.127.173937.figure3</object-id><object-id xmlns:xlink="http://www.w3.org/1999/xlink" content-type="arpha" xlink:type="simple">68D74F7D-D6BA-58BC-9711-D196E923A7BE</object-id><label>Figure 3.</label><caption><p><italic><tp:taxon-name><tp:taxon-name-part taxon-name-part-type="genus" reg="Neohelicomyces">Neohelicomyces</tp:taxon-name-part> <tp:taxon-name-part taxon-name-part-type="species" reg="puerensis">puerensis</tp:taxon-name-part></tp:taxon-name></italic> (<named-content xmlns:xlink="http://www.w3.org/1999/xlink" content-type="dwc:institutional_code" xlink:title="Guizhou Medical University" xlink:href="https://scientific-collections.gbif.org/institution/343e3fe3-d124-4334-9b14-14a7f01707bf" xlink:type="simple">GMB</named-content>-W1485, holotype). <bold>a, b</bold>. Colonies on the host surface; <bold>c, d</bold>. Conidiophores, conidiogenous cells, and conidia; <bold>e</bold>. Conidiogenous cells and conidia; <bold>f–h</bold>. Conidia; <bold>i</bold>. Cerminated conidium; <bold>j, k</bold>. Surface and reverse colonies on <abbrev xmlns:xlink="http://www.w3.org/1999/xlink" xlink:title="potato dextrose agar" xlink:type="simple">PDA</abbrev>. Scale bars: 50 μm (<bold>c, d</bold>); 25 mm (<bold>j, k</bold>), 20 μm (<bold>f, i</bold>), 10 μm (<bold>e, g, h</bold>).</p></caption><graphic xmlns:xlink="http://www.w3.org/1999/xlink" xlink:href="mycokeys-127-343-g003.jpg" id="oo_1523232.jpg" position="float" orientation="portrait" xlink:type="simple"><uri content-type="original_file" xlink:type="simple">https://binary.pensoft.net/fig/1523232</uri></graphic></fig></tp:treatment-sec><tp:treatment-sec sec-type="Culture characteristics"><title>Culture characteristics.</title><p>Conidia germinated on <abbrev xmlns:xlink="http://www.w3.org/1999/xlink" xlink:title="potato dextrose agar" xlink:type="simple">PDA</abbrev> and produced germ tubes within 10 h. Colonies on <abbrev xmlns:xlink="http://www.w3.org/1999/xlink" xlink:title="potato dextrose agar" xlink:type="simple">PDA</abbrev> reaching 32 mm diam. after 30 days of incubation at 25 °C. The colony is regularly circular in shape, with a convex surface; the central part is cracked, resembling a petal-like appearance, dark gray to brownish, with a pale brown margin. Reverse side is dark brown, with the margin varying from brown to white.</p></tp:treatment-sec><tp:treatment-sec sec-type="Material examined"><title>Material examined.</title><p>China • Yunnan Province, Pu’er City, Simao District (<named-content xmlns:xlink="http://www.w3.org/1999/xlink" content-type="dwc:verbatimCoordinates" xlink:type="simple">22°36'36"N, 101°0'14"E</named-content>, 1189 m), on dead branches of <italic><tp:taxon-name><tp:taxon-name-part taxon-name-part-type="genus" reg="Coffea">C.</tp:taxon-name-part> <tp:taxon-name-part taxon-name-part-type="species" reg="arabica">arabica</tp:taxon-name-part></tp:taxon-name></italic>, 1 August 2024, M.Y. Han, (BG21 = <named-content xmlns:xlink="http://www.w3.org/1999/xlink" content-type="dwc:institutional_code" xlink:title="Guizhou Medical University" xlink:href="https://scientific-collections.gbif.org/institution/343e3fe3-d124-4334-9b14-14a7f01707bf" xlink:type="simple">GMB</named-content>-W1485, holotype), ex-type <abbrev xmlns:xlink="http://www.w3.org/1999/xlink" xlink:title="Guizhou Medical University Culture Collection" xlink:type="simple">GMBCC</abbrev> 2217, other living culture <abbrev xmlns:xlink="http://www.w3.org/1999/xlink" xlink:title="Guizhou Medical University Culture Collection" xlink:type="simple">GMBCC</abbrev> 2218.</p></tp:treatment-sec><tp:treatment-sec sec-type="GenBank number"><title>GenBank number.</title><p><abbrev xmlns:xlink="http://www.w3.org/1999/xlink" xlink:title="Guizhou Medical University Culture Collection" xlink:type="simple">GMBCC</abbrev> 2217 = ITS: <ext-link xmlns:xlink="http://www.w3.org/1999/xlink" xlink:href="PQ737369" ext-link-type="gen" xlink:type="simple">PQ737369</ext-link>, LSU: <ext-link xmlns:xlink="http://www.w3.org/1999/xlink" xlink:href="PX308846" ext-link-type="gen" xlink:type="simple">PX308846</ext-link>, <italic>tef</italic>1-α: <ext-link xmlns:xlink="http://www.w3.org/1999/xlink" xlink:href="PX314508" ext-link-type="gen" xlink:type="simple">PX314508</ext-link>, <italic>rpb</italic>2: <ext-link xmlns:xlink="http://www.w3.org/1999/xlink" xlink:href="PX314512" ext-link-type="gen" xlink:type="simple">PX314512</ext-link> and <abbrev xmlns:xlink="http://www.w3.org/1999/xlink" xlink:title="Guizhou Medical University Culture Collection" xlink:type="simple">GMBCC</abbrev> 2218 = ITS: <ext-link xmlns:xlink="http://www.w3.org/1999/xlink" xlink:href="PQ737370" ext-link-type="gen" xlink:type="simple">PQ737370</ext-link>, LSU: <ext-link xmlns:xlink="http://www.w3.org/1999/xlink" xlink:href="PX308847" ext-link-type="gen" xlink:type="simple">PX308847</ext-link>, <italic>tef</italic>1-α: <ext-link xmlns:xlink="http://www.w3.org/1999/xlink" xlink:href="PX314509" ext-link-type="gen" xlink:type="simple">PX314509</ext-link>, <italic>rpb</italic>2: <ext-link xmlns:xlink="http://www.w3.org/1999/xlink" xlink:href="PX314513" ext-link-type="gen" xlink:type="simple">PX314513</ext-link>.</p></tp:treatment-sec><tp:treatment-sec sec-type="Notes"><title>Notes.</title><p>In the concatenated phylogenetic analysis, our strains [<abbrev xmlns:xlink="http://www.w3.org/1999/xlink" xlink:title="Guizhou Medical University Culture Collection" xlink:type="simple">GMBCC</abbrev> 2217 (ex-type) and <abbrev xmlns:xlink="http://www.w3.org/1999/xlink" xlink:title="Guizhou Medical University Culture Collection" xlink:type="simple">GMBCC</abbrev> 2218] of <italic><tp:taxon-name><tp:taxon-name-part taxon-name-part-type="genus" reg="Neohelicomyces">N.</tp:taxon-name-part> <tp:taxon-name-part taxon-name-part-type="species" reg="puerensis">puerensis</tp:taxon-name-part></tp:taxon-name></italic> formed a sister branch to <italic><tp:taxon-name><tp:taxon-name-part taxon-name-part-type="genus" reg="Neohelicomyces">N.</tp:taxon-name-part> <tp:taxon-name-part taxon-name-part-type="species" reg="dehongensis">dehongensis</tp:taxon-name-part></tp:taxon-name></italic> (MFLUCC 18-1029) with 89% ML/0.99 PP statistical support (Fig. <xref ref-type="fig" rid="F1">1</xref>). Sequence comparisons between <italic><tp:taxon-name><tp:taxon-name-part taxon-name-part-type="genus" reg="Neohelicomyces">N.</tp:taxon-name-part> <tp:taxon-name-part taxon-name-part-type="species" reg="coffeae">coffeae</tp:taxon-name-part></tp:taxon-name></italic> and <italic><tp:taxon-name><tp:taxon-name-part taxon-name-part-type="genus" reg="Neohelicomyces">N.</tp:taxon-name-part> <tp:taxon-name-part taxon-name-part-type="species" reg="dehongensis">dehongensis</tp:taxon-name-part></tp:taxon-name></italic> revealed greater divergence in the ITS region (34/933 bp; 3.6%, no gap). Morphologically, our species resembles <italic><tp:taxon-name><tp:taxon-name-part taxon-name-part-type="genus" reg="Neohelicomyces">N.</tp:taxon-name-part> <tp:taxon-name-part taxon-name-part-type="species" reg="dehongensis">dehongensis</tp:taxon-name-part></tp:taxon-name></italic> in having macronematous and mononematous conidiophores, holoblastic conidiogenous cells with denticles, and helicoid, multi-septate, hyaline conidia (<xref ref-type="bibr" rid="B12">Dong et al. 2020</xref>). However, it differs from <italic><tp:taxon-name><tp:taxon-name-part taxon-name-part-type="genus" reg="Neohelicomyces">N.</tp:taxon-name-part> <tp:taxon-name-part taxon-name-part-type="species" reg="dehongensis">dehongensis</tp:taxon-name-part></tp:taxon-name></italic> in having slightly shorter conidiophores (138.8–211.7 µm vs. 120–250 µm) and conidia (106.6–211.2 µm vs. 145–210 µm), as well as narrower conidial diameters (15.2–22 µm vs. 20–25 µm) (<xref ref-type="bibr" rid="B12">Dong et al. 2020</xref>). In addition, conidia of <italic><tp:taxon-name><tp:taxon-name-part taxon-name-part-type="genus" reg="Neohelicomyces">N.</tp:taxon-name-part> <tp:taxon-name-part taxon-name-part-type="species" reg="puerensis">puerensis</tp:taxon-name-part></tp:taxon-name></italic> are distinctly multi-septate, whereas those of <italic><tp:taxon-name><tp:taxon-name-part taxon-name-part-type="genus" reg="Neohelicomyces">N.</tp:taxon-name-part> <tp:taxon-name-part taxon-name-part-type="species" reg="dehongensis">dehongensis</tp:taxon-name-part></tp:taxon-name></italic> are indistinctly septate. The conidial filaments in our collections are more tightly coiled (2.5–4.25 times vs. 2.75–3.75 times), and conidiophores are usually unbranched, lacking the basal forking that is frequently observed in <italic><tp:taxon-name><tp:taxon-name-part taxon-name-part-type="genus" reg="Neohelicomyces">N.</tp:taxon-name-part> <tp:taxon-name-part taxon-name-part-type="species" reg="dehongensis">dehongensis</tp:taxon-name-part></tp:taxon-name></italic>. Moreover, conidiogenous cells of <italic><tp:taxon-name><tp:taxon-name-part taxon-name-part-type="genus" reg="Neohelicomyces">N.</tp:taxon-name-part> <tp:taxon-name-part taxon-name-part-type="species" reg="puerensis">puerensis</tp:taxon-name-part></tp:taxon-name></italic> are terminal or intercalary, whereas those of <italic><tp:taxon-name><tp:taxon-name-part taxon-name-part-type="genus" reg="Neohelicomyces">N.</tp:taxon-name-part> <tp:taxon-name-part taxon-name-part-type="species" reg="dehongensis">dehongensis</tp:taxon-name-part></tp:taxon-name></italic> are mostly intercalary and sympodial. Thus, based on these morphological differences and molecular evidence, we propose that <italic><tp:taxon-name><tp:taxon-name-part taxon-name-part-type="genus" reg="Neohelicomyces">N.</tp:taxon-name-part> <tp:taxon-name-part taxon-name-part-type="species" reg="puerensis">puerensis</tp:taxon-name-part></tp:taxon-name></italic> be recognized as a new species.</p></tp:treatment-sec><tp:treatment-sec><!--Section generated to contain objects referenced in tp:taxon-treatment.--><fig id="F1" position="float" orientation="portrait"><object-id xmlns:xlink="http://www.w3.org/1999/xlink" content-type="doi" xlink:type="simple">10.3897/mycokeys.127.173937.figure1</object-id><object-id xmlns:xlink="http://www.w3.org/1999/xlink" content-type="arpha" xlink:type="simple">80F46829-D181-5A22-AFDB-73B947F3BD3D</object-id><label>Figure 1.</label><caption><p>Phylogenetic tree generated from Maximum Likelihood (ML) analysis, based on the combined ITS+LSU+<italic>rpb</italic>2+<italic>tef</italic>1-α sequence data. Bootstrap support values of ML equal to or greater than 60% and Bayesian posterior probabilities (PP) equal to or greater than 0.90 are given near the nodes as ML/PP, respectively. The new species are typed in bold red, while the ex-type strains are in red.</p></caption><graphic xmlns:xlink="http://www.w3.org/1999/xlink" xlink:href="mycokeys-127-343-g001.jpg" id="oo_1523230.jpg" position="float" orientation="portrait" xlink:type="simple"><uri content-type="original_file" xlink:type="simple">https://binary.pensoft.net/fig/1523230</uri></graphic></fig></tp:treatment-sec><ref-list><ref id="B12"><mixed-citation xmlns:xlink="http://www.w3.org/1999/xlink" xlink:type="simple">Dong W, Wang B, Hyde KD, McKenzie EHC, Raja HA, Tanaka K, Abdel-Wahab MA, Abdel-Aziz FA, Doilom M, Phookamsak R, Hongsanan S, Wanasinghe DN, Yu XD, Wang GN, Yang H, Yang J, Thambugala KM, Tian Q, Luo ZL, Yang JB, Miller AN, Fournier J, Boonmee S, Hu DM, Nalumpang S, Zhang H (2020) Freshwater <tp:taxon-name><tp:taxon-name-part taxon-name-part-type="family">Dothideomycetes</tp:taxon-name-part></tp:taxon-name>. Fungal Diversity 105: 319–575. <ext-link xlink:href="10.1007/s13225-020-00463-5" ext-link-type="doi" xlink:type="simple">https://doi.org/10.1007/s13225-020-00463-5</ext-link></mixed-citation></ref></ref-list></tp:taxon-treatment>
